# Supplementary material for: Deletion of ribosomal protein genes is a common vulnerability in human cancer, especially in concert with TP53 mutations
Source: EMBO Mol Med. 2017 Mar 6;9(4):498–507. doi: 10.15252/emmm.201606660 (PMC5376749; doi:10.15252/emmm.201606660)
Supplement: Supplementary file 2 — Table EV1 [file EMMM-9-498-s002.xlsx]

## Sheet: t1.t20
Table EV1
	TCGA		Tumorscape		CCLE
Gene Symbol	n	%	n	%	n	%
RPL13	39	0.5	0	0.0	6	0.6
RPS21	12	0.2	0	0.0	0	0.0
RPS3A	11	0.2	0	0.0	0	0.0
RPL6	7	0.1	0	0.0	0	0.0
RPS9	7	0.1	0	0.0	2	0.2
RPL14	3	0.0	0	0.0	0	0.0
RPS5	3	0.0	0	0.0	0	0.0
RPL7A	2	0.0	0	0.0	0	0.0
RPS4X	2	0.0	0	0.0	0	0.0
RPL31	2	0.0	0	0.0	0	0.0
RPL27	2	0.0	0	0.0	0	0.0
Recurrently homozygously deleted RPGs in the TCGA data, with validation in the Tumorscape and CCLE
data sets. Few RPGs were homozygously deleted at convincing frequencies, and only one (RPL13) was
homozygously deleted in more than one data set.
