# Supplementary material for: Deletion of ribosomal protein genes is a common vulnerability in human cancer, especially in concert with TP53 mutations
Source: EMBO Mol Med. 2017 Mar 6;9(4):498–507. doi: 10.15252/emmm.201606660 (PMC5376749; doi:10.15252/emmm.201606660)
Supplement: Supplementary file 3 — Table EV2 [file EMMM-9-498-s003.xlsx]

## Sheet: TCGA.per_gene
Table EV2
Hugo symbol	n	missense	nonsense	indel	splice site	Tumor types
RPL22	126	23	1	102	0	COAD GBM LUAD KIRC KIRP HNSC OV READ SKCM STAD UCEC
RPL5	59	36	8	11	4	SKCM GBM LGG UCEC COAD BRCA LUAD LUSC PRAD STAD KIRC
RPL10	43	43	0	0	0	BLCA BRCA CESC COAD GBM KIRP HNSC LGG UCEC STAD UCEC
RPL4	41	38	0	0	3	UCEC SKCM BLCA PAAD HNSC LUSC LUAD THCA COAD KIRC BLCA BRCA
RPS6	30	28	1	1	0	BLCA BRCA COAD KIRC LUAD LUSC OV READ SKCM STAD UCEC
RPL7	27	23	2	2	0	KIRC UCEC BRCA LGG COAD LUAD STAD LGG BLCA READ GBM SKCM LUSC
RPL8	26	23	0	1	2	UCEC STAD BRCA LUAD COAD PRAD LUSC KICH OV
RPL18	24	14	2	8	0	KIRC BRCA SKCM LUAD CESC UCEC HNSC
RPL13A	23	21	0	0	2	STAD BRCA LUAD CESC COAD LGG SKCM GBM UCEC HNSC
RPL11	23	19	2	1	1	LUAD UCEC BLCA UCEC COAD SKCM READ SKCM GBM KIRP READ
RPL14	23	14	0	7	2	SKCM UCEC LUSC UCEC OV COAD LUAD BRCA STAD
RPS18	22	20	1	1	0	SKCM BLCA LUAD LGG LUSC PRAD UCEC
RPL3	22	21	0	1	0	KIRP BLCA SKCM COAD BRCA UCEC STAD LUAD
RPS2	20	15	5	0	0	HNSC BRCA STAD SKCM BLCA COAD LUSC KIRC
RPL19	21	20	1	0	0	UCEC BRCA COAD SKCM LUSC STAD LUAD PRAD
RPS3	20	19	0	0	1	LGG UCEC HNSC COAD OV LUAD UCEC STAD KIRC READ
RPL6	19	17	0	1	1	KIRP UCEC LGG HNSC COAD LAML LUAD STAD CESC
RPL31	19	14	1	0	4	STAD LUAD HNSC KIRC COAD BLCA
RPS13	18	14	1	0	3	SKCM COAD LUAD UCEC STAD HNSC LUAD KIRC
RPS5	18	18	0	0	0	STAD COAD BRCA HNSC GBM STAD
Somatic non-silent RPG mutations identified by whole-exome sequencing in 4,655 samples (summary for 20 most frequently mutated RPGs).
Abbreviations
BLCA	Bladder carcinoma				LGG	Low-grade glioblastoma
BRCA	Breast carcinoma				OV	Ovarian carcinoma
COAD	Colon adenocarcinoma				PAAD	Pancreatic adenocarcinoma
GBM	Glioblastoma multiforme				PRAD	Prostate adenomcarcinoma
HNSC	Head-and-neck squamous cell carcinoma				READ	Rectal adenocarcinoma
KIRC	Kidney clear cell carcinoma				STAD	Stomach adenocarcinoma
KIRP	Kidney papillary cell carcinoma				SKCM	Skin cutaneous melanoma
LUAD	Lung adenocarcinoma				THCA	Thyroid carcinoma
LUSC	Lung squamous-cell carcinoma				UCEC	Uterus endometrial cancer
