# Supplementary material for: Deletion of ribosomal protein genes is a common vulnerability in human cancer, especially in concert with TP53 mutations
Source: EMBO Mol Med. 2017 Mar 6;9(4):498–507. doi: 10.15252/emmm.201606660 (PMC5376749; doi:10.15252/emmm.201606660)
Supplement: Supplementary file 4 — Table EV3 [file EMMM-9-498-s004.xlsx]

## Sheet: Sheet1
Table EV3
Gene	TRC Clone ID	shRNA Number	Target Sequence
RPS6	TRCN0000010430	1	GATGAACGCAAACTTCGTACT
RPS6	TRCN0000010431	2	TACTTTCTATGAGAAGCGTAT
RPS6	TRCN0000040080	3	CGCAAACTTCGTACTTTCTAT
RPL26	TRCN0000117402	1	CCAGGTTTACAGGAAGAAATA
RPL26	TRCN0000117404	2	CCCACATTCGAAGGAAGATTA
RPL26	TRCN0000117405	3	AGTCCAGGTTTACAGGAAGAA
RPL13	TRCN0000117417	1	TGCTTTACTTTCTGTGTTGAA
RPL13	TRCN0000117418	2	CCGCAGAACAGGATGTTGAAA
RPL13	TRCN0000117420	3	GAGGAAGAGAAGAATTTCAAA
RPL21	TRCN0000117619	1	CAAGATTCTTGCCAAGAGAAT
RPL21	TRCN0000117621	2	GTTGGCATTGTTGTAAACAAA
RPL21	TRCN0000117618	3	GCCACATATATGCGAATCTAT
RPL29	TRCN0000072984	1	CCCGATCACAAAGATACGAAT
RPL29	TRCN0000072985	2	GCACAGAAATGGTATCAAGAA
RPL29	TRCN0000072986	3	CCCTACAAAGGCTTCAGAGTA
RPL14	TRCN0000117490	1	CACTGATTTCATCCTCAAGTT
RPL14	TRCN0000299968	2	CACCAGAAGTATGTCCGACAA
RPL14	TRCN0000299967	3	GCGATTGTAGATGTTATTGAT
RPSA	TRCN0000029481	1	CGTGCAATTGTTGCCATTGAA
RPSA	TRCN0000029483	2	CCAGATGGAACAGTACATCTA
RPSA	TRCN0000029479	3	CCTGCTGATGTCAGTGTTATA
RPS12	TRCN0000303317	1	ACTGTGATGAGCCTATGTATG
RPS12	TRCN0000303318	2	CGAAGCTGCCAAAGCCTTAGA
RPS12	TRCN0000074827	3	GACGTTAATACTGCTTTACAA
Luciferase	TRCN0000072253	control	ACACTCGGATATTTGATATGT
List of shRNAs used to knock down frequently deleted RPGs in A549 cells.
