# Supplementary material for: Deletion of ribosomal protein genes is a common vulnerability in human cancer, especially in concert with TP53 mutations
Source: EMBO Mol Med. 2017 Mar 6;9(4):498–507. doi: 10.15252/emmm.201606660 (PMC5376749; doi:10.15252/emmm.201606660)
Supplement: Supplementary file 5 — Table EV4 [file EMMM-9-498-s005.xlsx]

## Sheet: Sheet1
Table EV4
Recurrently deleted RPGs in the 30 Nutlin-3-sensitive cell lines in CCLE.
Gene name		n1	n
RPL22	0.166667	30	5.00001
RPS17	0.133333	30	3.99999
RPS6	0.1	30	3
RPLP2	0.1	30	3
RPL3	0.1	30	3
RPL11	0.1	30	3
RPL29	0.066667	30	2.00001
RPS25	0.066667	30	2.00001
RPL13	0.066667	30	2.00001
RPL9	0.066667	30	2.00001
RPL5	0.066667	30	2.00001
RPL14	0.066667	30	2.00001
RPS15	0.066667	30	2.00001
RPS12	0.066667	30	2.00001
RPSA	0.066667	30	2.00001
RPL17	0.066667	30	2.00001
